# Supplementary material for: How to achieve high-quality development of SRDI enterprises—A study of the TOE framework-based configuration
Source: PLoS One. 2024 Jun 3;19(6):e0304688. doi: 10.1371/journal.pone.0304688 (PMC11146719; doi:10.1371/journal.pone.0304688)
Supplement: S1 Data — (CSV) [file pone.0304688.s001.csv]

id	IC	DT	CSR	MSO	MC	BE	TFP
1696	639	4	26.77000046	4.1348	2.256379218	45.1449	15.9512
2166	294	2	19.70000076	24.8194	3.335943491	13.42	14.1794
2296	333	89	26.62999916	14.4281	2.453710354	30.1709	14.056
2324	752	23	23.68000031	50.163	2.698268201	71.8482	15.6227
2337	316	31	0.810000002	0.2005	2.465774836	38.372	13.417
2380	281	300	24.17000008	54.717	2.685516014	36.7596	13.9762
2549	54	0	19.21999931	0.5556	1.802403921	12.9702	13.7843
2803	21	406	21.65999985	33.392	2.226318738	22.5867	15.6084
2809	24	0	19.13999939	47.1822	3.179342661	16.5749	14.6855
2812	33	4	20	22.5157	2.698268201	11.6634	15.3092
2838	10	0	27.27000046	19.0266	2.698268201	19.6054	15.8524
2849	6	318	23.73999977	31.0752	1.797244484	37.9721	14.6516
2866	22	4	28.03000069	53.7089	2.453710354	17.0436	14.7036
2869	81	291	36.47999954	17.957	2.453710354	63.848	14.6829
2892	3	65	25.82999992	55.5018	2.443641873	9.3785	14.3318
2927	11	37	23.01000023	54.222	2.443641873	12.461	14.1982
2972	1	4	30.12000084	66.9524	2.453710354	63.848	13.8027
2983	0	4	27.71999931	56.4653	2.453710354	24.5443	14.0684
2997	0	4	25.45000076	0	2.465774836	16.0075	14.2642
3029	0	60	0	20.5995	2.685516014	18.5213	14.0824
300053	122	1199	17.75	13.2107	2.453710354	22.5477	14.156
300065	129	123	26.40999985	19.4266	2.453710354	73.3013	14.3549
300163	217	45	11.61999989	0.1056	0.50948985	31.7554	13.309
300165	194	29	14.85999966	37.6166	1.797244484	38.8657	14.203
300179	108	1	26.44000053	39.8398	1.791169643	30.1709	13.3955
300190	238	5	23.46999931	3.0868	1.802403921	22.1958	15.295
300200	398	6	30.32999992	2.3017	3.179342661	73.3013	14.4681
300213	414	636	23.85000038	9.1812	2.453710354	73.3013	14.3144
300236	338	30	21.88999939	1.1329	3.179342661	71.8482	14.1172
300239	12	24	11.21000004	3.5066	3.335943491	13.6921	13.7379
300276	154	31	-2.650000095	34.8977	2.465774836	11.9034	14.4843
300290	27	582	15.21000004	2.4647	2.685516014	22.1952	14.1658
300302	68	397	19.44000053	32.4718	2.685516014	73.3013	13.5426
300304	166	27	23.75	3.4127	1.415731411	18.3518	14.159
300326	148	5	-3.150000095	0.3048	2.465774836	71.8482	14.4034
300346	11	17	19.02000046	8.0595	2.453710354	38.8657	13.8205
300357	1	20	28.95999908	11.9686	3.335943491	14.7717	13.912
300371	14	197	27.73999977	45.6911	1.797244484	16.5671	13.7484
300401	16	2	25.76000023	4.8187	1.712972319	19.8979	14.1041
300407	39	21	18.32999992	41.17	2.443641873	38.372	14.6748
300414	79	50	24.97999954	7.0915	2.453710354	42.5821	13.7648
300416	95	3	22.54000092	0.9884	1.797244484	38.8657	14.3462
300427	77	137	22.55999947	14.1503	2.443641873	22.5867	14.6033
300429	287	12	18.55999947	33.9771	3.179342661	22.1958	14.0857
300452	12	0	28.35000038	28.1168	3.335943491	9.2864	13.9412
300471	100	140	-0.319999993	10.0553	2.465774836	42.5821	13.6369
300481	6	7	27.03000069	0.9841	3.179342661	7.3223	14.5596
300487	24	7	22.61000061	53.0691	3.179342661	32.8508	14.3224
300488	30	1	22.28000069	23.3243	2.044738711	21.529	13.5108
300503	126	52	17.18000031	40.1994	1.827730748	48.5741	14.0623
300546	19	223	12.60999966	44.8405	2.453710354	63.848	13.4819
300551	54	145	17.93000031	29.0373	2.465774836	71.8482	13.4194
300553	25	12	21.12999916	57.9171	1.797244484	37.9721	12.9733
300576	20	1	19.5	54.1948	3.179342661	63.848	13.9941
300593	11	11	20.12999916	25.8855	2.443641873	73.3013	14.0955
300604	72	16	15.31000042	36.6474	2.465774836	37.9721	14.0614
300617	9	68	27.42000008	64.8858	2.443641873	22.1958	13.94
300623	10	36	24.37999916	16.6814	2.453710354	21.1595	14.357
300631	11	0	24.03000069	2.5984	2.465774836	36.7596	13.9702
300638	33	362	29.07999992	49.4503	2.453710354	63.848	15.2883
300648	9	35	15.77999973	54.6605	1.797244484	21.5242	13.8286
300653	13	3	29.67000008	0	2.465774836	19.6054	13.4824
300665	4	2	15.72999954	33.0306	3.179342661	14.3688	14.1918
300667	10	139	17.63999939	27.4562	1.797244484	73.3013	14.2047
300685	5	31	28.14999962	0.2536	3.335943491	22.5867	14.061
300693	19	52	26.22999954	41.9519	2.443641873	63.848	14.2914
300706	11	2	7.070000172	50.2095	0.50948985	21.5242	13.6571
300717	1	34	20.69000053	1.2	2.698268201	18.3518	13.4676
300753	1	18	30.46999931	53.3927	2.465774836	21.1595	13.7873
300769	0	8	0	15.5298	3.179342661	63.848	14.2616
300777	0	0	0	9.4425	0.889899563	22.1958	13.6404
300806	0	3	24.04000092	41.3089	2.698268201	11.8474	14.7515
300812	0	30	26.03000069	55.2821	2.465774836	63.848	13.8651
300816	0	0	27.5	57.7453	1.802403921	8.3515	14.4016
300820	4	3	29.22999954	68.8484	2.443641873	12.9483	13.8539
300827	0	3	16.62999916	47.9316	2.443641873	27.1647	14.6079
300853	0	75	34.38999939	38.3447	1.827730748	37.9721	14.0315
300855	0	0	24.15999985	31.436	2.41529477	16.4806	14.0561
300875	0	4	27.01000023	50.0156	2.465774836	38.372	13.4278
300884	0	220	32.04999924	38.9475	2.453710354	22.5867	14.3643
300900	0	1	20.06999969	40.2255	2.256379218	18.6962	13.4819
300906	0	1	0	14.6594	2.256379218	19.4476	12.9502
300922	0	0	28.43000031	48.8007	0.50948985	10.5742	13.4886
300930	0	0	23.62000084	94	0.660261878	37.9721	14.0003
300946	0	3	27.63999939	93.4	2.044738711	10.4863	13.7601
300980	0	3	23.72999954	65.4816	2.698268201	10.8095	13.5132
603040	2	8	28.61000061	3.7874	2.044738711	37.9721	13.6013
603041	0	0	29.60000038	7.4141	3.179342661	36.7596	13.8606
603098	25	4	20.23999977	43.1586	1.472026557	73.3013	15.4225
603109	0	5	0	36.5583	1.827730748	45.1449	14.8147
603115	4	2	30.63999939	0	2.453710354	21.1595	14.6185
603131	61	54	23.92000008	51.3996	1.827730748	71.8482	14.3988
603192	4	0	25.04999924	22.5	3.179342661	71.8482	14.8114
603330	76	0	20.14999962	37.1515	3.179342661	71.8482	14.0794
603333	238	28	11.34000015	31.311	2.443641873	10.596	15.0385
603339	18	0	20.95999908	46.1381	1.827730748	21.1595	14.388
603579	39	179	28.39999962	47.8535	2.443641873	71.8482	14.9482
603657	4	0	29.37999916	12.5734	2.698268201	19.8979	14.2078
603666	46	139	27.42000008	42.994	2.465774836	36.7596	14.4547
603678	25	19	34.22999954	41.9322	2.453710354	19.6262	15.4503
603690	9	49	21.43000031	29.288	2.465774836	71.8482	14.6594
603786	0	5	30.46999931	12.8244	1.415731411	71.8482	15.1551
603949	0	2	32.31999969	36.3005	1.415731411	31.7554	13.8657
603956	2	165	0	64.4314	2.465774836	71.8482	14.1626
605118	3	11	27.20000076	0	2.453710354	22.5867	13.6755
605123	0	2	27.03000069	61.9074	2.044738711	27.1647	14.592
605183	0	0	29.60000038	3.2572	3.179342661	27.1647	14.5369
688010	0	133	15.19999981	0	1.797244484	21.5242	13.8022
688016	5	0	31.04999924	0	2.465774836	71.8482	13.8543
688020	6	2	22.79000092	22.6225	2.453710354	48.5741	13.5423
688027	1	29	13.97999954	11.4237	2.453710354	24.5443	12.6146
688059	0	1	24.19000053	7.8319	2.044738711	14.3688	13.5169
688063	0	11	25.96999931	19.8784	2.443641873	71.8482	14.5621
688070	0	30	21.22999954	61.2058	2.256379218	42.5821	13.4186
688085	0	4	20.87999916	30.7704	2.465774836	71.8482	13.7216
688106	0	0	22.63999939	35.2673	3.179342661	38.8657	14.4435
688108	0	0	23.32999992	26.3064	2.465774836	38.372	13.376
688135	0	13	21.20999908	45.0568	2.453710354	31.4662	13.1253
688168	4	112	25.62999916	34.7313	2.685516014	73.3013	13.3978
688179	0	16	22.86000061	43.2265	0.144095569	71.8482	13.3374
688198	4	0	24.12000084	62.4188	2.465774836	73.3013	13.1425
688199	0	2	23.69000053	26.4159	3.179342661	38.372	14.4112
688277	1	12	17.70999908	25.2868	2.465774836	73.3013	12.6137
688289	18	3	23.79999924	40.2754	3.335943491	28.074	15.8752
688300	0	4	25.59000015	39.9662	1.791169643	13.5805	13.812
688310	1	7	23.45000076	47.8301	2.465774836	18.8712	13.4068
688317	0	0	27.42000008	0	3.335943491	71.8482	15.3287
688335	0	13	25.92000008	30.5551	2.465774836	71.8482	13.9803
688339	0	0	18.87000084	25.1406	2.443641873	73.3013	13.9206
688357	0	0	24.73999977	25.3857	3.179342661	15.9912	13.8357
688360	0	40	19.17000008	0	1.827730748	14.7717	14.1391
688398	0	0	22.67000008	52.5	1.791169643	10.2948	13.8927
688510	0	0	19.44000053	31.1092	2.256379218	27.1647	13.3541
688519	0	23	18.5	8.0468	2.453710354	71.8482	15.1005
688528	0	128	18.65999985	63.5276	1.797244484	42.5821	13.4272
688577	0	4	22.10000038	53.5779	1.827730748	18.8712	13.74
688617	0	0	25.96999931	39.6165	2.465774836	63.848	13.6924
688618	1	189	21.30999947	19.7912	2.453710354	63.848	13.3711
688630	0	7	22.62000084	43.696	2.465774836	24.5443	13.6994
688696	0	10	22.89999962	37.1243	2.453710354	42.5821	15.3538
688699	0	2	20.82999992	16.3673	2.685516014	63.848	14.0503
